# Supplementary material for: Age-Related Changes in Post-Translational Modifications of Proteins from Whole Male and Female Skeletal Elements
Source: Molecules. 2023 Jun 21;28(13):4899. doi: 10.3390/molecules28134899 (PMC10343923; doi:10.3390/molecules28134899)
Supplement: Supplementary file 1 [file molecules-28-04899-s001.zip]

Archive with 1 entries (1 files):
- molecules-2398103-Supplementary .pdf
